# Supplementary material for: Different Resistance to DON versus HT2 + T2 Producers in Nordic Oat Varieties
Source: Toxins (Basel). 2022 Apr 28;14(5):313. doi: 10.3390/toxins14050313 (PMC9144082; doi:10.3390/toxins14050313)
Supplement: Supplementary file 1 [file toxins-14-00313-s001.zip]

Archive with 1 entries (1 files):
- toxins-1682935-supplementary.pdf
